# Supplementary material for: Guiding the design of well-powered Hi-C experiments to detect differential loops
Source: Bioinform Adv. 2023 Oct 16;3(1):vbad152. doi: 10.1093/bioadv/vbad152 (PMC10645293; doi:10.1093/bioadv/vbad152)
Supplement: vbad152_Supplementary_Data [file vbad152_supplementary_data.zip]

Archive with 2 entries (2 files):
- HPOW_Supplemental_Figs.docx
- HPOW_sup_table1.xlsx
