# Supplementary material for: Guiding the design of well-powered Hi-C experiments to detect differential loops
Source: Bioinform Adv. 2023 Oct 16;3(1):vbad152. doi: 10.1093/bioadv/vbad152 (PMC10645293; doi:10.1093/bioadv/vbad152)
Supplement: vbad152_Supplementary_Data [file vbad152_supplementary_data.zip › HPOW_sup_table1.xlsx]

## Sheet: Sheet1
Source	Cell Type	Total Reads	Unfiltered Contacts	% contacts/reads	# of replicates	# of SIP loops (10Kb)	dispersion	% Well-powered* Loops	Poweraid predicted % Well-powered* Loops
Rao et al., 2014	GM12878	6524520477	5536073657	0.848503	2	14849	0.0097	0.09	0.07
Rao et al., 2014	IMR90	1535222082	1275451100	0.830793	2	13384	0.022	0	0.0005
Rao et al., 2014	HMEC	538392678	450662731	0.837052	2	6196	0.007	0.0004	0.0001
Rao et al., 2014	NHEK	1073207572	789543077	0.735685	1	6831	-	-	-
Rao et al., 2014	K562	1366228845	1062255170	0.777509	2	8498	0.038	0	0.0005
Rao et al., 2014	KBM7	1247936408	1049327092	0.84085	2	8760	0.0053	0.004	0.01
Rao et al., 2014	HUVEC	732108988	547060869	0.74724	1	8538	-	-	-
Rao et al., 2014	CH12 mouse lymphoblast	1382845375	906472991	0.655513	3	6959	0.13	0	0
Phanstiel et al., 2017	THP-1 monocytes	4080771836	3984160399	0.976325	2	22277	0.00077	0.36	0.39
Phanstiel et al., 2017	THP-1 macrophages	4032831581	3842030586	0.952688	2	19472	0.0052	0.19	0.24
Bond et al., 2023	K562	3367361186	3183466040	0.945389	4	11189	0.0035	0.35	0.29
*Well-powered = power > 0.8 to detect a 2-fold change in looping
